# Supplementary material for: Effect of Shearing for Improving the Thermoregulatory Responses of Crossbred Sheep During Heat Stress
Source: Vet Sci. 2025 Apr 11;12(4):358. doi: 10.3390/vetsci12040358 (PMC12031516; doi:10.3390/vetsci12040358)
Supplement: Supplementary file 1 [file vetsci-12-00358-s001.zip]

Archive with 1 entries (1 files):
- vetsci-3526692-supplementary.pdf
